# Supplementary material for: Morphology and development of a novel murine skeletal dysplasia
Source: PeerJ. 2019 Jul 4;7:e7180. doi: 10.7717/peerj.7180 (PMC6612423; doi:10.7717/peerj.7180)
Supplement: Data S1 [file peerj-07-7180-s007.xlsx]

## Sheet: Growth curve
Specimen	Mouse line	Weight (g)	Age (days)	Sex	Clavicle (µm)	Femur (µm)	Fibula (µm)	Humerus (µm)	Metacarpal (µm)	Metatarsal (µm)	Scapula (µm)	Skull (µm)	Tibia (µm)	Ulna (µm)
ShortP0_03	Nabo	1.31	0		2820.17	1536.26	2187.22	1885.76			2200.3	9739.34	2503.95	2449.51
ShortP0_04	Nabo	1.57	0		3042.47	1531.5	2144.23	1886.84			2164.75	9756.16	2208.71	2470.38
ShortP0_05	Nabo	1.48	0		2858.23	1620.14	1937.3	1910.52			2096.28	10085.3	2332.85	2435.7
ShortP0_06	Nabo	1.59	0		3003.59	1837.74	2230.39	2041.23			2101.53	10187.5	2406.57	2600.34
ShortP0_07	Nabo	1.55	0		2746.01	1713.69	2162.35	2199.29			2255.75	9678.48	2439.58	2653.49
ControlP0_01	Wildtype	1.63	0		2890.6	2502.66	2906.7	3109.61			3043.72	9729.47	3157.12	3366.47
ControlP0_02	Wildtype	1.5	0		2764.39	2210.7	2387.22	2905.85			2821.27	9695.36	2674.31	3061.13
ControlP0_03	Wildtype	1.46	0		2896.6	2297.11	2605.11	2948.36			2741.1		2820.15	2946.5
ControlP0_04	Wildtype	1.81	0		3222.32	2559.8	2783.09	3230.23			3177.47		3213.19	3435.82
ControlP0_05	Wildtype	1.44	0		2689.49	2355.46	2459.59	2783.19			2728.1		2878.27	3090.91
ShortP3_01	Nabo	2.53	3		3050.7	2117.31	2718.12	2397.39			2365.42	11290.7	3012.35	3067.56
ShortP3_02	Nabo	2.59	3		3355.19	2187.44	2808.07	2644.48			2729.41		3022.7	3212.75
ShortP3_03	Nabo	2.02	3		3288.38	2042.22	2864.23	2705			2573.85	11635.6	3003.79	2280.16
ShortP3_04	Nabo	2.63	3		3662.16	2275.61	2991.61	2798.44			2841.19	10192.2	3185.43	3335.94
ShortP3_05	Nabo	2.26	3		3732.56	2097.11	2673.19	2653.52			2719.39	10745.1	3061.86	3143.11
ControlP3_01	Wildtype	2.07	3		3501.59	3054.99	3486.67	3691.18			3537.35	11313.7	3759.2	4034.45
ControlP3_02	Wildtype	2.74	3		3607.92	3198.25	3622.46	3878.94			3919.51	11914.6	4076.7	4275.39
ControlP3_03	Wildtype	2.47	3		3640.81	3274.47	3708.99	3879.5			3992.11	12024.9	4033.76	4279.17
ControlP3_04	Wildtype	3.13	3		3915.06	4049.88	4668.45	4512.05			4671.25	12961.9	4968.35	5015.11
ControlP3_05	Wildtype	3.13	3		3859.28	3746.71	4486.38	4318			4551.97		4515.86	4822.75
ShortP7_01	Nabo	4.2	7		3969.89	2991.75	3926.19	3400.37	1063.1	1626.89	3714.13	14452.7	4300.15	4206.11
ShortP7_02	Nabo	4.59	7		4195.36	3067.02	4080.1	3621.54	838.713	1304.67	3705.83	15202.3	4647.59	4142.61
ShortP7_03	Nabo	4.63	7		4172.26	3257.47	4111.91	3645.59	1028.97	1402.16	3784.78	15120	4418.88	4412.06
ShortP7_04	Nabo	4.59	7		3834.67	3419.59	4316.2	3633.47	1108.81	1908.55	3772.43	15125	4513.43	4429.5
ShortP7_05	Nabo	4.21	7		3911.22	2881.71	4374.46	3492.73	1269.15	1882.72	3741.64	14704.9	4578.13	4148.79
ControlP7_01	Wildtype	3.66	7		3591.56	4010.44	4898.81	4416.38	868.979	1398.68	4869.74		5076.71	5268.24
ControlP7_02	Wildtype	4.07	7		4237.35	4388.71	5273.07	4828.53	898.245	963.364	5378.3		5502.06	5781.56
ControlP7_03	Wildtype	5.38	7		4128.87	4360.58	5167.49	4893.9	897.229	1390.89	5618.02	12336.4	5483.69	5828.38
ControlP7_04	Wildtype	4.69	7		4398.29	4711.74	5670.89	4927.78	1055.7	1618.04	5639.43	13044.6	5976.79	6054.63
ShortP9_01	Nabo	5.84	9		4424.04	3640.51	4571.33	4051.41	1082.41	2324.01	4602.31	16630.3	5203.16	4967.86
ShortP9_02	Nabo	5.67	9		4413.88	3887.4	5492.56	4149.33	1160.57	2268.84	4733.9	16423.1	5392.17	5021.61
ShortP9_03	Nabo	4.53	9		4578.71	3922.94	5308.86	4278.36	1317.12	2352.84	4789.73	15940.3	5167.87	5471.88
ShortP9_04	Nabo	5.21	9		4519.27	4099.8	4908.89	4252.37	1194.83	2084.16	4658.64	16372.9	5286.45	5427.13
ShortP9_05	Nabo	5.93	9		4613.13	4046.82	5227.03	4551.99	1196.94	2461.73	4901.68	16225.9	5429.45	5561.07
ContolP9_01	Wildtype	6	9		4648.19	5102.76	6560.5	5407.04	1130.55		6436.72		6913.01	6856.3
ControlP9_02	Wildtype	6.64	9		4971.72	5813.14	7407.09	5918.25	1288.4	2338.99	6986.77		7450.87	7535.38
ControlP10_01	Wildtype	6.46	10		5120.1	5703.44	7396.77	6459.32	1318.08	2553.42	7128.12	15619.6	7468.56	7560.65
ControlP10_02	Wildtype	5.7	10		4909.54	5714	7515.42	6446.12	1276.4	2778.95	6818.12	16990.8	7672.46	7478.46
ShortP14_01	Nabo	5.93	14	F	4546.07	3950.12	5829.02	4585.28	1331.72	3062.01	4858.47	16585.8	5688.97	5661.65
ShortP14_02	Nabo	6.92	14		4729.37	4243.44	5812.44	4831.12	1208.47	2792.17	5193.83	17162.4	6282.55	5739.85
ShortP14_03	Nabo	6.6	14	M	4919.71	4313.69	5730.57	4911.22	1792.94	3700.35	5535.01	18171.8	6233.4	6372.56
ShortP14_04	Nabo	5.32	14	F	4554.29	4233.42	5457.38	5074.24	1206.12	3674.83	5547.42	17824	6603.65	6546.63
ShortP14_05	Nabo	5.84	14		4745.74	4456.24	5994.13	5099.67	1374.34	3017.97	5254.62	17038.2	6295.91	6005.11
ControlP14_01	Wildtype		14		5384.24	6929.25	8858.8	6987.88	1509.71	4038.46	7777.63	18473.8	8990.67	8352.5
ControlP14_02	Wildtype	8.58	14	F	5341.66	6761.72	9051.37	6958.31	1581.53	4153.25	7685.13	18604.3	9494.71	9081.32
ControlP14_03	Wildtype	10.84	14	F	5709.85	7721.06	10698.6	7693.01	1735.86	5139.93	8599.96	19845.1	10661.8	9645.73
ControlP14_04	Wildtype	10.52	14	F	5542.81	7092.68	9672.45	7165.53	1553.84	4371.06	8182.19	19378.8	9970.12	9016.11
ControlP14_05	Wildtype	6.84	14	M	4996.75	6750.94	9018.28	6950.33	1610.58	4101.89	7626.61	18704.2	9283.79	8484.34
ShortP21_01	Nabo	8.28	21	M	5546.42	7084.62	6110.7	5238.69	1499.08	4187.4	5977.02	18815.9	7182.1	7119.4
ShortP21_02	Nabo	9.05	21	M	5727.89	7533.89	7518.93	5573.28	1736.86	4549.02	6560.47	19444.1	8403.48	7214.4
ShortP21_03	Nabo	10.33	21	M	5574.34	7315.94	7431.02	5716.73	1947.84	4922.62	6336.41	19795.3	9275.47	7432.8
ShortP21_04	Nabo	12.96	21	M	5960.04	7604.55	7748.93	5710.09	1862.68	5165.24	6851.71	20394.3	9071.51	8007.16
ControlP21_01	Wildtype	17.99	21	M	6557.9	10912.8	11460.5	8459.81	1766.87	5117.83	9583.22	21353.8	11863.2	10391.4
ControlP21_02	Wildtype	14.27	21	F	4808.06	10454.9	10790.5	8166.38	1701.9	4829.14	8960.28	20560.9	11407.7	10133.6
ControlP21_03	Wildtype	12.32	21	F	6058.42	9755.74	10652.7	7850.41	1683.9	4822.71	8884.67	20152.6	10891.6	9702.39
ControlP21_04	Wildtype	14.95	21	M	5974.88	10449.7	10884.8	7970.77	1638.72	4858.09	9030.36	20945.1	11396.7	9866.15
ControlP21_05	Wildtype	13.49	21	M	5800.89	9834.1	10509.2	7424.02	1684.84	4554.34	7791.24	19930	10772.8	9491.51
ShortP28_01	Nabo	16.95	28	F	6464.55	8926.31	8253.1	5357.03	2027.34	5138.33	6968.56	20801.3	10248.4	8674.8
ShortP28_02	Nabo	16.62	28	F	6048.9	8801.35	8384.75	5577.02	2023.44	4923.85	6841.73	20764.5	9851.7	8155.43
ShortP28_03	Nabo	13.01	28	M	5863.32	8463.75	6960.08	5512.92	1746.44	4939.27	6692.33	19668.7	9268.54	7584.95
ShortP28_04	Nabo	15.04	28	M	6599.43	8888.23	7686.66	6036.04	2080.75	4910.95	7121.4	20133.8	9628.53	8778.94
ShortP28_05	Nabo	11.71	28	M	5786.71	8396.31	8074.33	5563.58	1728.72	4861.34	6721.32	19578.2	9380.18	7823.37
ControlP28_01	Wildtype	30.9	28	M	7691.27	13696	13678.7	9636.41	1981.74	6201.06	11152	22641.8	14748.5	12695.6
ControlP28_02	Wildtype	25.82	28	M	6976.05	12475.1	12363.2	9127.29	1896.44	5762.21	9954.41	22197.9	13944.9	12042.3
ControlP28_03	Wildtype	23.32	28	M	6891.2	12624.9	12412.8	8908.37	1928.96	5826.48	10044.9	21827.3	14181.4	11950.2
ControlP28_04	Wildtype	25.68	28	M	6758.33	12469.7	12510.7	8809.5	1713.24	5602.57	8545.11	21805.7	14502.9	11688.5
ControlP28_05	Wildtype	20.17	28	M	6534.3	11874.1	12072.1	8511.21	1646.35	5477.63	9276.73	21619.1	13884.9	11377.2
ShortP42_01	Nabo	22.59	42	M	7227.28	10326.5	9367.93	6776.08	2038.49	5767.96	8102.71	22601.5	10569.8	9542.97
ShortP42_02	Nabo	24.26	42	M	7635.14	11117.1	9717.83	7448.19	1801.55	5972.07	8666.46	23239.1	10889.1	11138.2
ShortP42_03	Nabo	14.2	42	M	6850.18	9560.89	9785.96	6451.03	2020.42	5047.98	7763.36	20784.4	10307.1	9929.26
ShortP42_04	Nabo		42	F	7437.58	9735.5	9848.38	6551.56	2133.48	5057.79	7818.58	21363.6	10543.4	9044.94
ShortP42_05	Nabo		42	F	7048.43	9936.1	9256.39	6627.11	1727.2	5286.79	7499.55	21361.2	10506.3	9024.77
ControlP42_01	Wildtype	28.74	42	F	7672.27	14854.2	15040.8	10263.7	1873.68	6094.1	12051.9	23471	16327.1	14144.1
ControlP42_02	Wildtype	30.06	42	M	7936.02	15144.8	15843.6	10529.2	2140.42	6097.59	12038.1	23644	16700.2	14427.5
ControlP42_03	Wildtype	22.77	42	F	7115.31	13429.1	13560.5	9429.65	1748.97	5620.51	10749.9	22008.3	14600.8	12895.1
ControlP42_04	Wildtype	34.6	42	M	7680.76	15021.5	15332.8	10822.5	1934.81	6074.44	12308.2	23599.8	16419.3	14553.6
ControlP42_05	Wildtype	28.74	42	F	7646.5	14740.3	15415	10324.2	1671.2	6128.33	11501.8	23597.8	16276.5	14037.9
ShortP75_01	Nabo	29.25	75	M	8406.39	12084.7	11359.4	8104.25	2061.54	5812.02	9298.72	23442.7	12697.1	11294.4
ShortP75_02	Nabo	32.56	75	M	8008.32	12111.9	11273.9	7983.69	1997.18	6128.39	9729.82	23448	12565.8	11392.2
ShortP75_03	Nabo	27.63	75	M	8074.91	11283.9	10572.4	7789.3	1821.74	6082.54	8995.39	22882.9	11678.6	10060.8
ShortP75_04	Nabo	23.28	75	F	8704.16	11827.1	10730.9	7925.93	1971.86	6014.88	9861.43	23837.8	11671.7	10393
ControlP75_01	Wildtype	42.3	75	M	8389.03	16886.2	16523.3	11420.2	1859.86	6314.41	12686.5	24686.1	17505.4	15331.8
ControlP75_04	Wildtype	32.95	75	F	8107.5	16694.6	15993.2	11637.4	1942.15	6447.21	11628.5	23835.5	17905.7	14814.3
ControlP75_05	Wildtype	30.27	75	F	8141.92	16046.1	16218.5	11181	1816.42	6469.36	11589.4	24441.6	17539.9	14824.8
ControlP75_03	Wildtype	40.5	75	M	7924.81	16399.3	16560.2	11324.5	1735.93	6173.79	12517	24677.4	17848.6	15218.7
ControlP75_02	Wildtype	44.84	75	M	7968.54	16778.5	15863.4	11606.8	1841.11	6253.12	12311.7	24416.2	17697.2	15239.4
ShortP100_01	Nabo	31.74	100	M	8380.88	12426.9	12941.7	8441.09	2035.48	5952.86	9916.58	24405.9	13271.9	12633.2
ShortP100_02	Nabo	35.58	100	M	8093.51	11960.4	12388.5	8158.24	1808.89	5850.18	9585.6	23203.1	13139.9	11511.3
ShortP100_03	Nabo	36.18	100	M	7781.78	12460.2	12229.1	8066.53	1929.89	5587.22	8922.86	23334	13297	10386.2
ShortP100_04	Nabo	26.28	100	F	7831.68	12517	12337	7894.09	1781.29	5371.54	8833.16	23400.1	13284.6	10387.6
ShortP100_05	Nabo	22.7	100	F	7474.55	12323.1	11493.9	7800.47	1825.26	5239.37	9101.45	22868.8	12572.8	10396.2
ControlP100_01	Wildtype		100	F	8385.08	16943.2	17839.3	12374.9	1934.16	6668.81	13285.1	25095.2	19017.2	16085.5
ControlP100_02	Wildtype	33.17	100	F	8311.7	16844.3	16317.7	11329.3	1914.56	6188.91	12262.9	24849.3	17643.9	15059.1
ControlP100_03	Wildtype	33.88	100	F	8502.44	16625.7	16510.8	11918.9	1792.63	6191.58	12757.6	24613.1	17812.4	15182
ControlP100_04	Wildtype	54.01	100	M	8934.33	16502.8	17313.1	11879.3	1975.15	6659.63	13467.7	25651.8	18525	16055.9
ControlP100_05	Wildtype	53.25	100	M	8757.03	17219.1	17726.9	12355.8	1950.94	6742.63	13894.6	25913.4	19164.6	16250.1
ShortP125_01	Nabo	31.31	125	F	8525.1	13642.8	12702.1	9238.6	1801.95	5938.88	10299.1	24637.7	13853.8	12227.1
ShortP125_02	Nabo	27.06	125	F	8280.46	13407.1	12890	9124.46	1744.56	5623.18	9959.71	23462.9	13568.7	12437
ShortP125_03	Nabo	24.01	125	F	7721.89	12702.5	12310.5	8682.07	1790.78	5748.7	9260.58	23526.3	13052.8	11303.9
ShortP125_04	Nabo	29.5	125	F	8292.73	12975	12282.5	8319.49	1811.65	5737.35	9375.56	23670.7	12555.2	10617
ControlP125_01	Wildtype	42.41	125	M	8565.44	16939.5	16536.8	11456.5	1847.08	6425.42	13045.7	25396.1	18462	15265.5
ControlP125_02	Wildtype	36.24	125	F	8481.32	16834.1	16658.9	11508	2001.37	6412.89	13226.3	25418.1	18204	14959.6
ControlP125_03	Wildtype	37.11	125	F	8276.37	16340.9	16281.1	11015.5	2066.04	6141.6	12415.4	25352.2	17645.5	14858
ControlP125_04	Wildtype	42.47	125	M	7997.74	16596.1	16655.8	11645.3	1925.92	6464.94	13499.6	25105.1	18203.3	15098.5
ControlP125_05	Wildtype	39.26	125	M	7843.83	16547	16547	11585.3	2047.14	6116.24	13085.7	24537.8	18146.5	15353.9

## Sheet: Skull elements
Specimen	Mouse line	Body Mass (g)	Sex	Parietal Length (µm)	Frontal Length (µm)	Nasal Length (µm)	Foramen Magnum Height (µm)	Foramen Magnum width (µm)	Skull Length	Basioccipital Length (µm)	Basioccipital Width (µm)	Palatine Length (µm)	Palatine Width (µm)	Sphenoid Length (µm)
Con_p75c01	Wildtype	42.3	Male	4234.49	8005.25	8108.79	4204.24	4527.69	24613.2	5064.58	6328.51	1652.27	3512.83	4269.76
Con_p75_pcM02	Wildtype	44.84	Male	3799.15	8343.94	8775.54	4053.97	4321	25274.9	4787.3	6527.5	1335.93	3639.58	4451.4
Con_P75c03	Wildtype	40.5	Male	4781.22	7362.74	8802.84	4112.18	4561.8	24669.4	5236.41	6711.18	1749.29	3484.55	3633.23
Con_P75F01	Wildtype	32.2	Female	4428.6	7424.96	8544.52	4078.68	4465.42	24488.4	5052.48	6727.56	1129.11	3719.15	4149.67
Cont_P75F-02	Wildtype	29.78	Female	4328.97	6907.24	8889.32	4263.91	4506.98	24586.4	5046.39	6417.36	1216.55	3634.56	4046.57
Sho_P75F06	Nabo	27.66	Female	4903.43	7223.96	8139.93	4081.67	3764.52	23584.1	3834.44	5275.83	1063.01	3893.6	3504.38
Short_P75m04	Nabo	30.76	Male	4544.24	7120.18	8140.02	3730.54	3898.06	23077.6	3967.48	5181.01	1100	3840.57	2535.29
Sho_P75m03	Nabo	40.5	Male	4020.46	7309.78	8237.72	3806.32	3760.97	22716.2	3874.6	5005.64	900	3652.4	3441.52
Short_P75F04	Nabo	28.08	Female	4473.25	7188.11	8306.02	4232.74	3996.45	23350	3911.89	5205.05	1236.93	3937	3535.02
Short_P75M01	Nabo	29.17	Male	4746.88	7069.15	8582.54	3923.57	4068.48	23362.4	3440.19	5459.17	1640.12	3552.46	3217.78

## Sheet: Tibia growth plate
Specimen	Mouse line	weight	Total Growth plate Height (µm)	Resting Zone (µm)	Proliferative Zone (µm)	Hypertrophic Zone (µm)	Last Hypertrophic Chondrocytes Height (µm)
ShortC-5	Nabo	5.55	946.557	67.0571	494.3	311.129	38.291
ShortCF-1	Nabo	6.92	684.486	92.8	294.743	326.686	37.532
ShortCF-2	Nabo	5.18	666.586	91.7	296.486	238.629	38.6169
ShortD-1	Nabo	6.6	754.557	54.0571	390.186	275.3	33.6397
ShortD-8	Nabo	7.63	804.271	65.2143	398.886	272.371	34.5708
ShortE-12	Nabo	8.04	871.986	59.9143	507.843	334.643	32.6751
ShortECD-2	Nabo	5.44	608.243	68.0286	281.5	247.914	36.7257
ShortECD-4	Nabo	5.27	704.3	86.3143	357.771	242.857	32.9654
ShortF-1	Nabo	8.11	722.357	63.8286	290.757	338.743	40.5075
ShortG-1	Nabo	7.71	579.814	27.2571	269.986	301.629
ShorH-3	Nabo	5.48	724.514	75.9714	343.157	279.571
GP1-C_11	Wildtype	6.96	539.317	54.3563	234.948	233.562
GP1-C_12	Wildtype	6.69	501.436	60.147	224.921	236.215	38.241
GP1-C_13	Wildtype	7.4	584.448	59.7022	273.68	227.731
GP2-C_08	Wildtype	7.4	485.188	44.0627	186.704	221.998	39.985
GP2-C_09	Wildtype	8.29	524.584	65.142	165.691	311.24	45.3483
GP2-C_10	Wildtype	7.79	464.744	42.8244	173.242	211.951	41.5643
GP2-C_12	Wildtype	8.09	484.321	48.086	166.241	263.124	42.9139
GP2-C_13	Wildtype	7.42	475.917	56.1049	192.444	182.061
GP3-C_06	Wildtype	8.66	566.888	36.6472	240.261	290.136
GP3-C_09	Wildtype	8.56	458.841	64.0119	190.505	193.379
GP3-C_10	Wildtype	8.29	483.424	35.8917	216.562	247.805
GP3-C_11	Wildtype	8.97	516.825	43.2205	179.144	237.126
KC_06	Wildtype	10.12	492.778	35.1119	171.685	281.594
KC_07	Wildtype	9.84	430.137	55.057	162.282	226.632	35.4148
KC_08	Wildtype	9.41	469.699	39.2259	165.468	218.786	39.7126
KC_09	Wildtype	9.66	586.432	47.5615	218.406	274.564

## Sheet: E18
NAME	Mouse line	Humerus (µm)	Scapula (µm)	Tibia (µm)	Ulna (µm)	Femur (µm)
ControlE18_1	Wildtype	2204	1686.4	2003.95	2336.3	1478.6
ControlE18_2	Wildtype	2345.4	1876.4	2137.6	2465.3	1539.4
ControlE18_3	Wildtype	2320.4	1866	2182.1	2435.6	1738.2
ControlE18_4	Wildtype	2052.8	1629.8	2036.2	2117.6	1682
ControlE18_5	Wildtype	2175.1	1701.6	1769.2	2305	1791.4
ShortE18_1	Nabo	1056.7	697	1368.25	1373.1	906.8
ShortE18_2	Nabo	1134.2	876.6	1718.4	1647.7	924.6
ShortE18_3	Nabo	1348.7	939	1594.1	1774.5	1156.6
ShortE18_8	Nabo			1674.8	1552.6	1049.6
ShortE18_9	Nabo			1763.9	1727	1248.2

## Sheet: E14
Specimen	Mouse line	Femur (µm)	Tibia (µm)	Humerus (µm)	Ulna (µm)	Internasal Dist (µm)	Interorbital Dist (µm)
S8	Nabo	521.901	503.173	802.97	720.287	515.296	737.496
S9	Nabo	726.503	609.827	940.001	863.146	584.623	722.342
S2	Nabo	546.597	508.301	1002.8	750.248	565.57	694.508
S4	Nabo	496.771	463.856	821.625	654.177	557.761	679.722
S6	Nabo	696.379	612.207	954.357	867.236	528.466	685.351
C4	Wildtype	885.836	723.656	1310.93	1031.07	521.662	757.373
C5	Wildtype	1049.39	878.092	1461.96	1208.13	607.119	849.611
C3	Wildtype	1198.83	929.579	1496.24	1297.3		848.555
C2	Wildtype	919.805	820.478	1367.6	1209.2	618.974	758.345
C9	Wildtype	921.048	773.348	1331	1094.54	560.711	819.46
C8	Wildtype	934.137	730.237	1312.23	1104.22	557.47	777.208
